# Supplementary material for: New Hybrids of 4-Amino-2,3-polymethylene-quinoline and p-Tolylsulfonamide as Dual Inhibitors of Acetyl- and Butyrylcholinesterase and Potential Multifunctional Agents for Alzheimer’s Disease Treatment
Source: Molecules. 2020 Aug 27;25(17):3915. doi: 10.3390/molecules25173915 (PMC7504258; doi:10.3390/molecules25173915)
Supplement: Supplementary file 1 [file molecules-25-03915-s001.zip]

Archive with 2 entries (2 files):
- Supplementary_NMR_spectra.pdf
- Suppl_Title.pdf
